# Supplementary material for: STRIDE: a command-line HMM-based identifier and sub-classifier of Plasmodium falciparum RIFIN and STEVOR variant surface antigen families
Source: BMC Bioinformatics. 2022 Jan 6;23:15. doi: 10.1186/s12859-021-04515-8 (PMC8733436; doi:10.1186/s12859-021-04515-8)
Supplement: Supplementary file 3 — Additional file 3 List of reclassified PlasmoDB sequences and annotated de novo assemblies using STRIDE. Excel document containing a list of PlasmoDB gene IDs with their original annotations and the suggested classifications based on STRIDE, in addition to the predicted number of RIFINs and STEVORs from 15 de novo assemblies with their respective accession numbers. [file 12859_2021_4515_MOESM3_ESM.xlsx]

## Sheet: PlasmoDB Reclassification
Table S1: List of PlasmoDB Sequence IDs, their current annotation, and STRIDE's suggested classification.
Gene ID	Current Annotation in PlasmoDB (Release 46)	Suggested Classification	Notes
PfML01_000007000	Rifin/stevor family, putative	RIFIN-A
PfML01_000007500	Rifin/stevor family, putative	RIFIN-A
PfML01_000007600	Rifin/stevor family, putative	RIFIN-B
PfML01_000007700	Rifin/stevor family, putative	RIFIN-B
PfML01_000007900	Rifin/stevor family, putative	RIFIN-A
PfML01_000009300	Rifin/stevor family, putative	RIFIN-A
PfML01_000010100	Rifin/stevor family, putative	RIFIN-B
PfML01_000010200	Rifin/stevor family, putative	STEVOR
PfML01_000011800	Rifin/stevor family, putative	RIFIN-B
PfML01_000011900	Rifin/stevor family, putative	RIFIN-A	Truncated; Length=162 aa; Whole_Seq_Score=309.4 (to RIFIN-A Profile)
PfML01_000014600	Rifin/stevor family, putative	RIFIN-A
PfML01_000014700	Rifin/stevor family, putative	RIFIN-B
PfML01_000014800	Rifin/stevor family, putative	STEVOR
PfML01_000015000	Rifin/stevor family, putative	RIFIN-A
PfML01_000015100	Rifin/stevor family, putative	STEVOR
PfML01_000015700	Rifin/stevor family, putative	RIFIN-A
PfML01_000017500	Rifin/stevor family, putative	Likely a RIFIN	Truncated; Length=252 aa; Whole_Seq_Score=186.5 (to RIFIN-A Profile)
PfML01_000019500	Rifin/stevor family, putative	RIFIN-B
PfML01_000021200	Rifin/stevor family, putative	RIFIN-A
PfML01_000022100	Rifin/stevor family, putative	RIFIN-B
PfML01_000022400	Rifin/stevor family, putative	STEVOR
PfML01_000022800	Rifin/stevor family, putative	RIFIN-A
PfML01_000024200	Rifin/stevor family, putative	RIFIN-A
PfML01_000025100	Rifin/stevor family, putative	RIFIN-A
PfML01_000025900	Rifin/stevor family, putative	RIFIN-A
PfML01_000026700	Rifin/stevor family, putative	RIFIN-A
PfML01_000029100	Rifin/stevor family, putative	RIFIN-A
PfML01_000029400	Rifin/stevor family, putative	RIFIN-A
PfML01_000032300	Rifin/stevor family, putative	RIFIN-A
PfML01_000032400	Rifin/stevor family, putative	RIFIN-A
PfML01_000032600	Rifin/stevor family, putative	STEVOR
PfML01_000034800	Rifin/stevor family, putative	RIFIN-A
PfML01_000036000	Rifin/stevor family, putative	RIFIN-A
PfML01_000036100	Rifin/stevor family, putative	RIFIN-A
PfML01_000036200	Rifin/stevor family, putative	STEVOR
PfML01_000036300	Rifin/stevor family, putative	RIFIN-B
PfML01_000038100	Rifin/stevor family, putative	STEVOR
PfML01_000039200	Rifin/stevor family, putative	RIFIN-A
PfML01_000049600	Rifin/stevor family, putative	RIFIN-B
PfML01_000049700	Rifin/stevor family, putative	RIFIN-B
PfML01_000050500	Rifin/stevor family, putative	RIFIN-B
PfML01_000050600	Rifin/stevor family, putative	RIFIN-B
PfML01_000050700	Rifin/stevor family, putative	RIFIN-B
PfML01_000050900	Rifin/stevor family, putative	RIFIN-B
PfML01_000051000	Rifin/stevor family, putative	RIFIN-A
PfML01_000055300	Rifin/stevor family, putative	RIFIN-A
PfML01_000055600	Rifin/stevor family, putative	STEVOR
PfML01_000056900	Rifin/stevor family, putative	STEVOR
PfML01_000057000	Rifin/stevor family, putative	RIFIN-A
PfML01_000058800	Rifin/stevor family, putative	RIFIN-B
PfML01_000059200	Rifin/stevor family, putative	RIFIN-A
PfML01_000062500	Rifin/stevor family, putative	RIFIN-A
PfML01_000062700	Rifin/stevor family, putative	STEVOR
PfML01_000063000	Rifin/stevor family, putative	RIFIN-A
PfML01_000063400	Rifin/stevor family, putative	RIFIN-A
PfML01_000071300	Rifin/stevor family, putative	RIFIN-A
PfML01_000071600	Rifin/stevor family, putative	RIFIN-A
PfML01_000071800	Rifin/stevor family, putative	RIFIN	Length=281 aa, Whole_Seq_Score=319.3 (to RIFIN-B profile) but did not meet criteria for subtype (195.7)
PfML01_000072000	Rifin/stevor family, putative	RIFIN-B
PfML01_000075500	Rifin/stevor family, putative	RIFIN	Length=241 aa, Whole_Seq_Score=238.7 (to RIFIN-A profile) but did not meet criteria for subtype (203.6)
PfML01_000087100	Rifin/stevor family, putative	STEVOR
PfML01_000087200	Rifin/stevor family, putative	RIFIN-A
PfML01_000088200	Rifin/stevor family, putative	RIFIN-A
PfML01_000088300	Rifin/stevor family, putative	STEVOR
PfML01_000088900	Rifin/stevor family, putative	STEVOR
PfML01_000089400	Rifin/stevor family, putative	RIFIN-A
PfML01_000089600	Rifin/stevor family, putative	STEVOR
PfML01_000089700	Rifin/stevor family, putative	RIFIN-B
PfML01_000091100	Rifin/stevor family, putative	RIFIN-A
PfML01_000095100	Rifin/stevor family, putative	STEVOR
PfML01_000097500	Rifin/stevor family, putative	STEVOR
PfML01_000097600	Rifin/stevor family, putative	RIFIN-A
PfML01_000097700	Rifin/stevor family, putative	RIFIN-B
PfML01_000098000	Rifin/stevor family, putative	RIFIN-A
PfML01_000098200	Rifin/stevor family, putative	RIFIN-B
PfML01_000099700	Rifin/stevor family, putative	RIFIN-B
PfML01_000099900	Rifin/stevor family, putative	RIFIN-B
PfML01_000100000	Rifin/stevor family, putative	RIFIN-A
PfML01_000100200	Rifin/stevor family, putative	STEVOR
PfML01_000100300	Rifin/stevor family, putative	RIFIN-B	Received high scores to both RIFIN-A (whole_seq_score=333.2; HMM_domain_score=256.1) and RIFIN-B profiles (whole_seq_score=306.4; HMM_domain_score=305.9); further examination -> RIFIN-B
PfML01_000101500	Rifin/stevor family, putative	RIFIN-B
PfML01_000104100	Rifin/stevor family, putative	RIFIN-A
PfML01_000104800	Rifin/stevor family, putative	RIFIN-A
PfML01_000105600	Rifin/stevor family, putative	RIFIN-A
PfML01_000111900	Rifin/stevor family, putative	RIFIN-A
PfML01_000112100	Rifin/stevor family, putative	RIFIN-B
PfML01_010005500	Rifin/stevor family, putative	RIFIN-A
PfML01_010005600	Rifin/stevor family, putative	STEVOR
PfML01_010005800	Rifin/stevor family, putative	RIFIN	Truncated; Length=119 aa; Whole_Seq_Score=200 (to RIFIN-A profile) but did not meet criteria for subtype (199.9)
PfML01_010005900	Rifin/stevor family, putative	RIFIN-B
PfML01_010019200	Rifin/stevor family, putative	RIFIN-A
PfML01_020025000	Rifin/stevor family, putative	RIFIN-A
PfML01_020025300	Rifin/stevor family, putative	RIFIN-A
PfML01_020025400	Rifin/stevor family, putative	RIFIN-B
PfML01_030005100	Rifin/stevor family, putative	RIFIN-A
PfML01_030005600	Rifin/stevor family, putative	Likely a RIFIN	Truncated; Length=107 aa; Whole_Seq_Score=155 (to the RIFIN-A profile)
PfML01_030006000	Rifin/stevor family, putative	RIFIN-A
PfML01_030029900	Rifin/stevor family, putative	RIFIN-A
PfML01_030030100	Rifin/stevor family, putative	RIFIN-A
PfML01_040005900	Rifin/stevor family, putative	RIFIN-B
PfML01_040006500	Rifin/stevor family, putative	RIFIN-B
PfML01_040006700	Rifin/stevor family, putative	RIFIN-A
PfML01_040007000	Rifin/stevor family, putative	STEVOR
PfML01_040008200	Rifin/stevor family, putative	RIFIN-A
PfML01_040018500	Rifin/stevor family, putative	RIFIN-A
PfML01_040018800	Rifin/stevor family, putative	RIFIN-A
PfML01_040032200	Rifin/stevor family, putative	RIFIN-A
PfML01_040032300	Rifin/stevor family, putative	STEVOR
PfML01_040032500	Rifin/stevor family, putative	RIFIN-A
PfML01_050005400	Rifin/stevor family, putative	RIFIN-A
PfML01_050005700	Rifin/stevor family, putative	RIFIN-B
PfML01_050038200	Rifin/stevor family, putative	RIFIN-B
PfML01_060021500	Rifin/stevor family, putative	RIFIN-A
PfML01_070006000	Rifin/stevor family, putative	RIFIN-A
PfML01_070006200	Rifin/stevor family, putative	RIFIN-A
PfML01_070035500	Rifin/stevor family, putative	STEVOR
PfML01_070035800	Rifin/stevor family, putative	RIFIN-B
PfML01_080037700	Rifin/stevor family, putative	STEVOR
PfML01_080038000	Rifin/stevor family, putative	STEVOR
PfML01_080038500	Rifin/stevor family, putative	RIFIN-A
PfML01_090005700	Rifin/stevor family, putative	RIFIN-A
PfML01_090006100	Rifin/stevor family, putative	RIFIN-A
PfML01_090006200	Rifin/stevor family, putative	STEVOR
PfML01_090042600	Rifin/stevor family, putative	RIFIN-B
PfML01_090042700	Rifin/stevor family, putative	RIFIN-A
PfML01_090042800	Rifin/stevor family, putative	RIFIN-A
PfML01_090043000	Rifin/stevor family, putative	RIFIN-A
PfML01_100005000	Rifin/stevor family, putative	RIFIN-B
PfML01_110005700	Rifin/stevor family, putative	RIFIN-A
PfML01_110005900	Rifin/stevor family, putative	RIFIN-A
PfML01_110006000	Rifin/stevor family, putative	RIFIN-A
PfML01_110006400	Rifin/stevor family, putative	RIFIN-A
PfML01_110054200	Rifin/stevor family, putative	RIFIN-A
PfML01_110054700	Rifin/stevor family, putative	RIFIN-B
PfML01_110055000	Rifin/stevor family, putative	RIFIN-B
PfML01_120005700	Rifin/stevor family, putative	RIFIN-A
PfML01_120006100	Rifin/stevor family, putative	RIFIN-A
PfML01_120060500	Rifin/stevor family, putative	RIFIN-B
PfML01_120060600	Rifin/stevor family, putative	STEVOR
PfML01_120060700	Rifin/stevor family, putative	RIFIN-A
PfML01_140005300	Rifin/stevor family, putative	RIFIN-B
PfML01_140005500	Rifin/stevor family, putative	RIFIN-A
PfML01_140005900	Rifin/stevor family, putative	STEVOR
PfML01_140084700	Rifin/stevor family, putative	RIFIN-A
PfTG01_000005800	Rifin/stevor family, putative	RIFIN-A
PfTG01_000007500	Rifin/stevor family, putative	RIFIN-A
PfTG01_000007600	Rifin/stevor family, putative	RIFIN-A
PfTG01_000007900	Rifin/stevor family, putative	RIFIN-B
PfTG01_000008000	Rifin/stevor family, putative	RIFIN-A
PfTG01_000008100	Rifin/stevor family, putative	RIFIN-A
PfTG01_000008200	Rifin/stevor family, putative	RIFIN-B
PfTG01_000009100	Rifin/stevor family, putative	RIFIN-A
PfTG01_000009200	Rifin/stevor family, putative	RIFIN-A
PfTG01_000009800	Rifin/stevor family, putative	RIFIN-A
PfTG01_000010500	Rifin/stevor family, putative	RIFIN-A
PfTG01_000012400	Rifin/stevor family, putative	RIFIN-A
PfTG01_000012500	Rifin/stevor family, putative	RIFIN-B
PfTG01_000014000	Rifin/stevor family, putative	RIFIN-B
PfTG01_000014200	Rifin/stevor family, putative	RIFIN-B
PfTG01_000014600	Rifin/stevor family, putative	STEVOR
PfTG01_000017600	Rifin/stevor family, putative	STEVOR
PfTG01_000019400	Rifin/stevor family, putative	RIFIN-B
PfTG01_000019500	Rifin/stevor family, putative	RIFIN-A
PfTG01_000019800	Rifin/stevor family, putative	RIFIN-B
PfTG01_000019900	Rifin/stevor family, putative	RIFIN-A
PfTG01_000020500	Rifin/stevor family, putative	RIFIN-A
PfTG01_000020800	Rifin/stevor family, putative	RIFIN-A
PfTG01_000020900	Rifin/stevor family, putative	RIFIN-A
PfTG01_000021000	Rifin/stevor family, putative	RIFIN-A
PfTG01_000021100	Rifin/stevor family, putative	STEVOR
PfTG01_000022300	Rifin/stevor family, putative	RIFIN-B
PfTG01_000022400	Rifin/stevor family, putative	STEVOR
PfTG01_000022600	Rifin/stevor family, putative	Likely a RIFIN	Truncated; Length=112 aa; Whole_Seq_Score=130 (to the RIFIN-A profile)
PfTG01_000024100	Rifin/stevor family, putative	STEVOR
PfTG01_000025500	Rifin/stevor family, putative	RIFIN-A
PfTG01_000025600	Rifin/stevor family, putative	RIFIN-A
PfTG01_000025800	Rifin/stevor family, putative	RIFIN-A
PfTG01_000026900	Rifin/stevor family, putative	RIFIN-A
PfTG01_000027100	Rifin/stevor family, putative	RIFIN-A
PfTG01_000028100	Rifin/stevor family, putative	RIFIN-A
PfTG01_000028200	Rifin/stevor family, putative	RIFIN-B
PfTG01_000029800	Rifin/stevor family, putative	RIFIN-B
PfTG01_000031400	Rifin/stevor family, putative	STEVOR
PfTG01_000031500	Rifin/stevor family, putative	RIFIN-B
PfTG01_000032300	Rifin/stevor family, putative	RIFIN-B
PfTG01_000032400	Rifin/stevor family, putative	STEVOR
PfTG01_000032700	Rifin/stevor family, putative	RIFIN-B
PfTG01_000032800	Rifin/stevor family, putative	RIFIN-A
PfTG01_000033100	Rifin/stevor family, putative	STEVOR
PfTG01_000034800	Rifin/stevor family, putative	RIFIN-A
PfTG01_000035200	Rifin/stevor family, putative	RIFIN-A
PfTG01_000036700	Rifin/stevor family, putative	STEVOR
PfTG01_000036900	Rifin/stevor family, putative	RIFIN-B
PfTG01_000038200	Rifin/stevor family, putative	RIFIN-A
PfTG01_000038400	Rifin/stevor family, putative	STEVOR
PfTG01_000038800	Rifin/stevor family, putative	RIFIN-A
PfTG01_000038900	Rifin/stevor family, putative	STEVOR
PfTG01_000039200	Rifin/stevor family, putative	RIFIN-A
PfTG01_000039300	Rifin/stevor family, putative	RIFIN-B
PfTG01_000039400	Rifin/stevor family, putative	RIFIN-A
PfTG01_000041200	Rifin/stevor family, putative	RIFIN-B
PfTG01_000041600	Rifin/stevor family, putative	RIFIN-A
PfTG01_000042400	Rifin/stevor family, putative	STEVOR
PfTG01_000042700	Rifin/stevor family, putative	RIFIN-B
PfTG01_000043600	Rifin/stevor family, putative	RIFIN-A
PfTG01_000046600	Rifin/stevor family, putative	RIFIN-A
PfTG01_000049400	Rifin/stevor family, putative	RIFIN-A
PfTG01_000049900	Rifin/stevor family, putative	RIFIN-A
PfTG01_000051000	Rifin/stevor family, putative	RIFIN-B
PfTG01_000052800	Rifin/stevor family, putative	RIFIN-A
PfTG01_000054500	Rifin/stevor family, putative	RIFIN-A
PfTG01_000055300	Rifin/stevor family, putative	RIFIN-A
PfTG01_000055600	Rifin/stevor family, putative	RIFIN-B
PfTG01_000055700	Rifin/stevor family, putative	STEVOR
PfTG01_000055800	Rifin/stevor family, putative	RIFIN-A
PfTG01_000055900	Rifin/stevor family, putative	STEVOR
PfTG01_000056000	Rifin/stevor family, putative	RIFIN-A
PfTG01_000056100	Rifin/stevor family, putative	RIFIN-A
PfTG01_000056400	Rifin/stevor family, putative	RIFIN-A
PfTG01_000056900	Rifin/stevor family, putative	STEVOR
PfTG01_000057200	Rifin/stevor family, putative	RIFIN-A
PfTG01_000058500	Rifin/stevor family, putative	RIFIN-B
PfTG01_000058700	Rifin/stevor family, putative	RIFIN-A
PfTG01_000062600	Rifin/stevor family, putative	STEVOR
PfTG01_000062700	Rifin/stevor family/Herpesvirus Glycoprotein B, putative	RIFIN-A
PfTG01_000063300	Rifin/stevor family, putative	RIFIN-A
PfTG01_000067600	Rifin/stevor family, putative	STEVOR
PfTG01_000067800	Rifin/stevor family, putative	RIFIN-A
PfTG01_010005700	Rifin/stevor family, putative	STEVOR
PfTG01_010005800	Rifin/stevor family, putative	RIFIN-A
PfTG01_010005900	Rifin/stevor family, putative	STEVOR
PfTG01_010006700	Rifin/stevor family, putative	RIFIN-A
PfTG01_010007000	Rifin/stevor family, putative	RIFIN-A
PfTG01_010020100	Rifin/stevor family, putative	Likely a RIFIN	Truncated; Length=181 aa; Whole_Seq_Score=183.0 (to the RIFIN-B profile)
PfTG01_020005700	Rifin/stevor family, putative	RIFIN-A
PfTG01_020005800	Rifin/stevor family, putative	RIFIN-B
PfTG01_020027200	Rifin/stevor family, putative	RIFIN-B
PfTG01_020027300	Rifin/stevor family, putative	RIFIN-A
PfTG01_020027400	Rifin/stevor family, putative	RIFIN-B
PfTG01_020027600	Rifin/stevor family, putative	RIFIN-A
PfTG01_030005700	Rifin/stevor family, putative	RIFIN-A
PfTG01_030005900	Rifin/stevor family, putative	RIFIN-A
PfTG01_030006000	Rifin/stevor family, putative	STEVOR
PfTG01_030006100	Rifin/stevor family, putative	RIFIN-A
PfTG01_030006200	Rifin/stevor family, putative	RIFIN-A
PfTG01_030006500	Rifin/stevor family, putative	RIFIN-B
PfTG01_030006600	Rifin/stevor family, putative	RIFIN-B
PfTG01_030006800	Rifin/stevor family, putative	RIFIN-A
PfTG01_030007100	Rifin/stevor family, putative	RIFIN-B
PfTG01_030030900	Rifin/stevor family, putative	RIFIN-A
PfTG01_030031000	Rifin/stevor family, putative	RIFIN-A
PfTG01_030031100	Rifin/stevor family, putative	RIFIN-A
PfTG01_030031200	Rifin/stevor family, putative	RIFIN-B
PfTG01_040005500	Rifin/stevor family, putative	RIFIN-A
PfTG01_040006400	Rifin/stevor family, putative	STEVOR
PfTG01_040007500	Rifin/stevor family, putative	RIFIN-A
PfTG01_040018300	Rifin/stevor family, putative	RIFIN-A
PfTG01_040031400	Rifin/stevor family, putative	STEVOR
PfTG01_040031500	Rifin/stevor family, putative	RIFIN-A
PfTG01_040031600	Rifin/stevor family, putative	RIFIN-A
PfTG01_050005500	Rifin/stevor family, putative	RIFIN-B
PfTG01_050005700	Rifin/stevor family, putative	RIFIN-A
PfTG01_050005900	Rifin/stevor family, putative	STEVOR
PfTG01_050038100	Rifin/stevor family, putative	RIFIN-A
PfTG01_060005500	Rifin/stevor family, putative	RIFIN-B
PfTG01_060005800	Rifin/stevor family, putative	RIFIN-B
PfTG01_060006100	Rifin/stevor family, putative	RIFIN-A
PfTG01_060023000	Rifin/stevor family, putative	RIFIN-A
PfTG01_070005800	Rifin/stevor family, putative	RIFIN-A
PfTG01_070006000	Rifin/stevor family, putative	RIFIN-B
PfTG01_070006100	Rifin/stevor family, putative	RIFIN-A
PfTG01_070006300	Rifin/stevor family, putative	RIFIN-A
PfTG01_070006400	Rifin/stevor family, putative	RIFIN-B
PfTG01_070006800	Rifin/stevor family, putative	RIFIN-A
PfTG01_070036100	Rifin/stevor family, putative	STEVOR
PfTG01_080005400	Rifin/stevor family, putative	RIFIN-A
PfTG01_080005700	Rifin/stevor family, putative	RIFIN-A
PfTG01_080006000	Rifin/stevor family, putative	RIFIN	Length=282 aa; Whole_Seq_Score=334.6 (to the RIFIN-B profile) but did not meet criteria for subtype (200.5)
PfTG01_080006100	Rifin/stevor family, putative	RIFIN-A
PfTG01_080038000	Rifin/stevor family, putative	RIFIN-A
PfTG01_080038100	Rifin/stevor family, putative	STEVOR
PfTG01_080039400	Rifin/stevor family, putative	RIFIN-A
PfTG01_090005200	Rifin/stevor family, putative	RIFIN-A
PfTG01_090005700	Rifin/stevor family, putative	RIFIN-A
PfTG01_090005800	Rifin/stevor family, putative	RIFIN-A
PfTG01_090041900	Rifin/stevor family, putative	RIFIN-B
PfTG01_090042000	Rifin/stevor family, putative	RIFIN-A
PfTG01_100005400	Rifin/stevor family, putative	RIFIN-A
PfTG01_100005700	Rifin/stevor family, putative	RIFIN-B
PfTG01_100006100	Rifin/stevor family, putative	STEVOR
PfTG01_110005800	Rifin/stevor family, putative	RIFIN-A
PfTG01_110053600	Rifin/stevor family, putative	RIFIN-B
PfTG01_110053700	Rifin/stevor family, putative	STEVOR
PfTG01_110054800	Rifin/stevor family, putative	RIFIN-B
PfTG01_110055000	Rifin/stevor family, putative	RIFIN-A
PfTG01_110055100	Rifin/stevor family, putative	RIFIN-B
PfTG01_110055200	Rifin/stevor family, putative	RIFIN-A
PfTG01_110055400	Rifin/stevor family, putative	RIFIN-B
PfTG01_120005800	Rifin/stevor family, putative	RIFIN-A
PfTG01_120045700	Rifin/stevor family, putative	RIFIN-A
PfTG01_120058900	Rifin/stevor family, putative	RIFIN-A
PfTG01_130005600	Rifin/stevor family, putative	RIFIN-A
PfTG01_130005800	Rifin/stevor family, putative	RIFIN-A
PfTG01_130005900	Rifin/stevor family, putative	RIFIN-B
PfTG01_130006200	Rifin/stevor family, putative	RIFIN-B
PfTG01_130006300	Rifin/stevor family, putative	RIFIN-A
PfTG01_130078100	Rifin/stevor family, putative	RIFIN-A
PfTG01_130078200	Rifin/stevor family, putative	RIFIN-A
PfTG01_130078500	Rifin/stevor family, putative	STEVOR
PfTG01_130079000	Rifin/stevor family, putative	STEVOR
PfTG01_140005200	Rifin/stevor family, putative	RIFIN-A
PfTG01_140005500	Rifin/stevor family, putative	RIFIN-A
PfTG01_140005600	Rifin/stevor family, putative	RIFIN-B
PfTG01_140005700	Rifin/stevor family, putative	RIFIN-B
PfTG01_140005900	Rifin/stevor family, putative	RIFIN-A
PfTG01_140006000	Rifin/stevor family, putative	RIFIN-A
PfTG01_140006100	Rifin/stevor family, putative	STEVOR
PfTG01_140084700	Rifin/stevor family, putative	RIFIN-B
PfTG01_140085000	Rifin/stevor family, putative	RIFIN-A
PfTG01_140085100	Rifin/stevor family, putative	RIFIN-A

## Sheet: Annotation de novo assemblies
Table S2: STRIDE-generated predicted number of RIFINs and STEVORs from 15 de novo assemblies (Moser et al., 2020; Moser et al. in prep)
Dataset	Origin	RIFIN-A	RIFIN-B	Likely RIFIN	# FHEYDER	STEVOR	Total	Ref	SRS accession	Assembly accession
IGS-2016-7G8	Brazil	50	26	20	29	25	144	Moser et al. 2020	SRS2060306	VBRD00000000	https://figshare.com/articles/PfSPZ-Assemblies-Annotations/11341001/1
IGS-CBD-003	Cambodia	49	28	18	36	20	129	Moser et al. In Prep	SRS2028842
IGS-CBD-012	Cambodia	52	25	17	27	27	148	Moser et al. In Prep	SRS2050337
IGS-CBD-066	Cambodia	56	27	13	22	28	150	Moser et al. In Prep	SRS2059814
IGS-2016-NF135	Cambodia	63	29	14	24	23	149	Moser et al. 2020	SRS2059867	VBRG00000000	https://figshare.com/articles/PfSPZ-Assemblies-Annotations/11341001/1
IGS-2016-NF166	Guinea	57	29	19	35	21	142	Moser et al. 2020	SRS2060307	VBRE00000000	https://figshare.com/articles/PfSPZ-Assemblies-Annotations/11341001/1
IGS-LAO-002	Laos	50	30	22	35	24	146	Moser et al. In Prep	SRS2028843
IGS-MLW-005	Malawi	54	27	24	31	28	153	Moser et al. In Prep	SRS2028840
IGS-MLW-002	Malawi	65	27	17	30	24	147	Moser et al. In Prep	SRS2053547
IGS-MLW-003	Malawi	53	25	15	32	24	139	Moser et al. In Prep	SRS2050271
IGS-MLI-004	Mali	48	33	29	29	25	152	Moser et al. In Prep	SRS2050214
IGS-MLI-002	Mali	52	28	21	30	27	157	Moser et al. In Prep	SRS2028845
IGS-MNM-001	Myanmar	79	40	23	38	42	216	Moser et al. In Prep	SRS2050273
IGS-MNM-003	Myanmar	91	58	38	58	52	286	Moser et al. In Prep	SRS2050275
IGS-2016-NF54	Netherlands/West Africa	109	46	0	35	31	188	Moser et al. 2020	SRS2024942	VBRF00000000	https://figshare.com/articles/PfSPZ-Assemblies-Annotations/11341001/1
*SRS accession numbers are identifiers for the BioSample database that contains metadata for each sample (https://www.ncbi.nlm.nih.gov/biosample/).
Similarly, genomic data for each sample can be accessed via assembly accession number (https://www.ncbi.nlm.nih.gov/assembly/)
